# Supplementary material for: Preferential Co-Expression and Colocalization of rDNA-Contacting Genes with LincRNAs Suggest Their Involvement in Shaping Inter-Chromosomal Interactions with Nucleoli
Source: Int J Mol Sci. 2024 Jun 7;25(12):6333. doi: 10.3390/ijms25126333 (PMC11204237; doi:10.3390/ijms25126333)
Supplement: Supplementary file 1 [file ijms-25-06333-s001.zip]

Archive with 1 entries (1 files):
- ijms-2972485-supplementary/Supplemental Information-10-5--2024.pdf
